# Supplementary material for: Identification of a novel spinal nociceptive-motor gate control for Aδ pain stimuli in rats
Source: eLife. 2017 May 24;6:e23584. doi: 10.7554/eLife.23584 (PMC5470870; doi:10.7554/eLife.23584)
Supplement: Table 1—source data 1. — Source data and Column histogram presenting the number of trials the rats responded with a full withdrawal to a stimulus. Each column presents the total number of trials. (Black: full withdrawal; Gray: no withdrawal). l-laser stimulus; s-sharp stimulus; 4-animal on all four limbs; 2-animal on two hind limbs; f -forelimb stimulation; h -hindlimb stimulation. DOI: http://dx.doi.org/10.7554/eLife.23584.010 [file elife-23584-table1-data1.xlsx]

## Sheet: Table 1
					Laser				Sharp
					Standing on four		Standing on two		Standing on four		Standing on two
					Forelimb (%100)	Hindlimb (%82.8)	Hindlimb (%48.7)	Hindlimb+NL (%63.2)	Forelimb (%100)	Hindlimb (%100)	Hindlimb (%66.7)	Hindlimb+NL (%55)
		Laser	Standing on four	Forelimb (%100)
				Hindlimb (%82.8)	1
			Standing on two	Hindlimb (%48.7)	>0.05	<0.01
				Hindlimb+NL (%63.2)	>0.2	>0.1	>0.4
		Sharp	Standing on four	Forelimb (%100)	1	>0.1	<0.001	<0.05
				Hindlimb (%100)	1	<0.05	<0.001	<0.001	1
			Standing on two	Hindlimb (%66.7)	>0.3	>0.1	>0.1	>0.7	<0.05	<0.001
				Hindlimb+NL (%55)	>0.1	>0.5	>0.7	>0.7	<0.001	<0.001	>0.4

## Sheet: Table 1-Source data 1
									Full Withrawal
									YES	NO	% of responding with withrawal
	l4f- laser stimulus to the forelimb- standing on four limbs								5	0	100
	l4h-laser stimulus to the hindimb- standing on four limbs								24	5	82.7586
	l2h-laser stimulus to the hindlimb- standing on two								19	20	48.7179
	l2hn-laser stimulus to the hindlimb-standing on two in the presence of naloxone								12	7	63.1579
	s4f- sharp stimulus to the forelimb-standing on four limbs								14	0	100
	s4h-sharp stimulus the the hindlimb-standing on four limbs								31	0	100
	s2h-sharp stimulus to the hindlimb-standing on two								30	15	66.6667
	s2hn-sharp stimulus to the hindlimb-standing on two in the presence of naloxone								11	9	55
